# Supplementary material for: Unraveling the Molecular Mechanisms Linking Cigarette Smoke Exposure to Skin Damage
Source: Int J Mol Sci. 2026 Mar 4;27(5):2392. doi: 10.3390/ijms27052392 (PMC12985281; doi:10.3390/ijms27052392)
Supplement: Supplementary file 1 [file ijms-27-02392-s001.zip]

Archive with 4 entries (4 files):
- Supplementary  figure 1.pdf
- Supplementary  figure 2.pdf
- Supplementary  table 2.xlsx
- Supplementary table 1.xlsx
