# Supplementary material for: Unraveling the Molecular Mechanisms Linking Cigarette Smoke Exposure to Skin Damage
Source: Int J Mol Sci. 2026 Mar 4;27(5):2392. doi: 10.3390/ijms27052392 (PMC12985281; doi:10.3390/ijms27052392)
Supplement: Supplementary file 1 [file ijms-27-02392-s001.zip › Supplementary table 2.xlsx]

## Sheet: Sheet1
Primer sequences list
Gene	Species	Forward (5’→3’)	Reverse (5’→3’)
STAT3	Human	GCAGCTGACTACACTGGCAGAGA	ATTGTCCAGCCAGACCCAGAA
AKT	Human	AGCGACGTGGCTATTGTGAA	CACGTTGGTCCACATCCTG
TP53	Human	TCGAGATGTTCCGAGAGCTGAAT	GTCTGAGTCAGGCCCTTCTGTCTT
CASP3	Human	GACTCTGGAATATCCCTGGACAACA	AGGTTTGCTGCATCGACATCTG
IL-6	Human	AGTGAGGAACAAGCCAGAGC	GGTCAGGGGTGGTTATTGCA
