# Supplementary material for: Unraveling the Molecular Mechanisms Linking Cigarette Smoke Exposure to Skin Damage
Source: Int J Mol Sci. 2026 Mar 4;27(5):2392. doi: 10.3390/ijms27052392 (PMC12985281; doi:10.3390/ijms27052392)
Supplement: Supplementary file 1 [file ijms-27-02392-s001.zip › Supplementary table 1.xlsx]

## Sheet: CS indigents
1-hydroxypyrene	1-Naphthylamine	2-methyltryptoline	2-Naphthylamine	9-Acetylphenanthren	9-Fluorenone	Benzanthrone	chrysene	Cotinine	Fluorene	Harmaline	Harmalol	Harman	Harmine	Myosmine	Naphthalene	Nicotine	Norharman	Nornicotine	phenanthrene	Summary
CYP1B1	ASNS	HTR5A	ALB	AKR1C3	ALDH1A1	MAOB	CYP1B1	CYP2A6	ANPEP	MAOA	CA6	MAOA	MAOA	CHRNA3	SCGB1A1	MAPK1	MAOA	NUDT1	RPL24	CYP1B1
HSD17B1	DEPP1	HTR6	CYP4B1	AKR1C2	ALDH3A1	APAF1	CYP1A1	UGT1A4	APAF1	HTR1E	CYP1B1	CTSV	HTR1E	CHRNA4	CYP2F2	MAPK3	CA6	CHRNA3	TNF	HSD17B1
HSD17B2	FABP1	HTR7	DRD3	MAOB	MAOB	ATG4B	AHR	NUDT1	CASP9	HTR7	GLI1	CHIA	HTR2C	CHRNA5	ALB	CHRNA7	CTSV	CHRNA4	AHR	HSD17B2
KAT8	FNDC4	ADRA2A	NAT2	CHAT	APAF1	BRD1	CYP1A2	CHRNA3	DNMT3L	BRS3	GLI2	CYP1A2	HTR6	CHRNA6	CYP1A2	BAX	CDK5R1	CHRNA6	BCS1L	KAT8
PTPRA	GDPD3	ADRA2B	NT5E	CES2	APEX1	BRPF1	CYP1A	CHRNA4	DNMT3A	CDK5R1	MAP2K7	CYP2D6	HTR7	CHRNA7	ACTA1	BCL2	CDK5	CHRNA7	CAT	PTPRA
RRM1	INHBE	ADRA2C	ASIC3	HNF4A	NAT1	CLTC	ABCG2	CHRNA6	DRD1	CLK1	NISCH	COPS5	ADRA2A	CHRNB2	ACTB	CAT	CHEK1	CHRNA1	CTNNB1	RRM1
IDO1	LSS	BAZ2B	CA3	HPRT1	ATG4B	DNMT3A	CA3	CHRNA7	DRD5	CLK3	TLR9	CXCR4	ADRA2B	CHRNB3	AHR	CYP2A6	CLK1	CHRNB2	CYP1A1	IDO1
CA2	NFE2L2	CA4	SLC1A2	KCNK9	CASP2	DNMT3L	CHAT	CHRNA1	HRH1	CYP1A2	MPL	DYRK1A	ADRA2C	CHRNB4	EPHX1	FGF2	CLK3	CHRNB3	IL6	CA2
CA4	NUPR1	CA6	RCE1	NCEH1	CASP3	DNMT1	RCE1	CHRNB2	MAP3K11	CYP1B1	HTR6	EIF2AK2	CCNA2	CHRNB1	GCLC	CHRNA4	DDX3X	CHRNB4	MOXD1	CA4
PTPN22	PARP1	CHAT	HPRT1	NCOA1	DNMT3A	CES1	HNF4A	CHRNB3	MAP3K9	CYP2D6	HTR2C	GABRA1	CCNT1	CHRND	GPX1	CYP11A1	DYRK1A	CHRNB1	NR1I3	PTPN22
CA12	SELE	CYP1B1	MECP2	NOX1	DNMT3L	CES2	HPRT1	CHRNB4	PLCG1	DYRK1A	HTR7	GABRA2	CDK5R1	CHRNG	GPX7	PTGS2	DYRK1B	CHRND	RDH11	CA12
CA9	SELP	DRD1	NCOA1	ATIC	DNMT1	GAPDH	HK1	CHRNB1	NPEPPS	DYRK1B	HTR5A	GABRA3	CDK5	CYP11B1	HMOX1	VEGFA	EIF2AK2	CHRNG	HTR1B	CA9
CA3	SERPINA3	DRD3	PLCG1	MPL	DBH	HEXA	IFNAR1	CHRND	SIRT5	DYRK2	HTR2A	GABRA4	CDK9	CYP11B2	LGALS1	CHRNB2	GABRA1	CYP2A6	ABCG2	CA3
NQO2	SLC2A3	DRD2	PTPN13	CES1	CES1	HEXB	KCNJ11	CHRNG	SLC6A3	HASPIN	HTR1B	GABRA5	CLK1	CYP17A1	NFE2L2	FOS	GABRA2	GBA	ANPEP	NQO2
CA1	SLC6A4	DRD5	RCOR1	SRD5A1	CES2	HKDC1	CDC25C	CYP11B1		MAPKAPK2	ADRA1D	GABRA6	CLK2	CYP19A1	P4HB	STAR	GABRA3	PARP2	CA3	CA1
CA6	TNF	DRD4	SLC6A3	GSK3B	FGB	IDO1	NCEH1	CYP11B2		NISCH	ADRA1A	GABRB3	CLK3	CYP2A6	PDIA3	STAT3	GABRA4	CHRNA2	CA5B	CA6
CA5B	WIPI1	GP6	SMAD3	DRD4	FTO	KMT5A	PHLPP2	CYP17A1		TUBB1	ADRA1B	GABRG2	CLK4	CYP2B6	S100A8	XIAP	GABRA6	PNMT	CA6	CA5B
CA5A	HTR1B	HRH1	PTPN5	HSD17B2	GAPDH	LPAR2	PRKDC	CYP19A1		MPL	ESR2	HASPIN	CYP1A2	GBA	SAA3	AKT1	GABRA5	HRH3	BCHE	CA5A
HDAC6	CHRNE	HRH4	IDO1	P2RX7	GSR	CDC25A	PTPRA	GPBAR1		SLC18A2		CHUK	DYRK1A	NISCH	SCGB3A2	CASP3	GABRB3	HTR2B	CHAT	HDAC6
HDAC8	CHAT	KIF11		MTNR1A	HKDC1	CDC25B	RAD52	MARK4		HTR2A		KIF11	DYRK1B	NPY5R	SERPINA1	CDKN1A	GABRG2	FDFT1	CYP1A2	HDAC8
AR	FABP5	KLK7		MTNR1B	IDO1	NSD2	XRCC5	SLC8A1		HTR2C		MAP3K10	DYRK2	CA2	TIMP1	COL2A1	IDO1	CHRM4	CYP1B1	AR
EGFR	FABP7	PRKCE		CYP19A1	KCNN4	PGAM1	XRCC6	PARP4		HTR6		MAP3K11	DYRK3	CA7	TPM1	IL1B	CHUK	CHRM2	RCE1	EGFR
FYN	RCE1	NISCH		HSD11B1	KMT5A	PHLPP2		NPEPPS		TLR9		MAP3K9	DYRK4	CA12	UCHL1	NOS2	IKBKB	HRH2	HNF4A	FYN
ALOX5	HCAR1	OGFRL1		CDC25A	MALT1	PLCG1		SRD5A1		HTR5A		PARP14	GSTO1	CA14	ACHE	PENK	IMPDH2	EPHX2	HPRT1	ALOX5
EPHX2	HPRT1	PARP1		TSPO	MCL1	PTPN13		TBXAS1		HTR1D		CBFB	HASPIN	CA9	CA3	RB1	KAT8	SLC18A2	HK1	EPHX2
DUSP3	IFNAR1	PARP2		ADH1A	MITF	PTPRC		CHRNA2		MAP2K7		PTK6	CHUK	ACHE	CA5B	TP53	KDM4C	AOC1	IFNAR1	DUSP3
TUBB1	KAT8	PDE5A		ADH1B	CDC25A	PTPRF		HSD11B1		HTR1B		RAD52	CSNK1E	TYMS	BCHE	ACAN	KIF20A	AOC3	KCNJ11	TUBB1
PAK1	ACP3	PDE6C		ADH1C	CDC25B	S100A4		ACHE		JAK3		RNASEH1	KIF20A		CES1	BIRC5	KIF11	KDM1A	CDC25C	PAK1
CYP19A1	QTRT1	RB1		NQO2	CDC25C	SENP6		ITGA2B		JAK2		SMARCA2	MAPKAPK2		CES2	CHRNA5	MAP2		NCEH1	CYP19A1
KCNMA1	IDO1	RNASEH1		PDE7A	NSD2	SENP8		MGLL		ADRA1D		TOP2A	MET		HPRT1	CHRNA9	IKBKG		NQO1	KCNMA1
OPRD1		SIGMAR1		PSEN2	PGAM1	SMAD3		ACE		ADRA1A		UTS2R	MTNR1A		PLCG1	CRH	NFATC1		PHLPP2	OPRD1
SULT1E1		SSTR1		GRM5	PHLPP2	TAF1		MC1R		ADRA1B		VDR	NOS2		MAOA	CYP17A1	NPEPPS		ACP3	SULT1E1
		SSTR2		PSENEN	PLCG1	TDP2		MC5R		MAP2K1		DYRK2	CBFB			CYP1A1	PTK6		PRKDC	ALB
		SSTR3		NCSTN	PTPN13	TYMS		PARP10		MAPK1		ADRA2C	PIM3			EGR1	RNASEH1		RAD52	CYP4B1
		SSTR4		APH1A	PTPN1	BCL2		PTAFR		BACE1		CCR5	PTK6			FASLG	SMARCA2		MAOA	DRD3
		SSTR5		PSEN1	PTPRC	CHRM2		NOS2		HSD17B1		CCR8	SMARCA2			FASN	UTS2R			NAT2
		TNKS2		APH1B	PTPRF	CHRM1		EPHX2		PDE10A		DYRK4	TUBB1			HDAC2	MAOB			NT5E
		HTR2A		NOS2	SAE1	MPO		MC3R		TAAR1		CSNK1D	SLC6A2			HSD11B1	CCR1			ASIC3
		HTR2B			UBA2	HSD17B3		NQO1				HTR7	HTR2A			MMP2	CCR5			SLC1A2
		HTR1A			SENP6	P2RX7		CA1				NISCH	CSNK1D			MMP3	CCR8			RCE1
		MTNR1A			SENP7	CYP19A1		ADH1B				CLK1	NISCH			PDGFB	NQO2			HPRT1
		MTNR1B			SENP8	DRD4		ADH1C				DYRK3	MAOB			POU5F1	CYP17A1			MECP2
		TRPV1			SMAD3	AR		ADH1A				DYRK1B	ACHE			TGFB1	CA4			NCOA1
		CDK4			SMARCA2			ADH4				CLK2	BCHE			TH	HTR3A			PLCG1
		HDAC6			SOAT1			HSD17B1				CLK4	GABRB3			ABTB3	TAAR1			PTPN13
		SLC6A3			TDO2			SLC6A2				CCR1	GABRA2			ACACA	GRIN1			RCOR1
		CNR2			TERT			ITGB3				HTR2C	ACVRL1			ACHE	GRIN2A			SLC6A3
		MAPKAPK2			TLR9			SLC6A4				ADRA2A	CAMK2D			ACTA2	BCL2A1			SMAD3
		HTR2C			TDP2							ADRA2B	CDC7			ADRB1	HDAC8			PTPN5
		SLC6A4			ACHE							ACHE	PTPRC			ADRB2	TBXAS1			AKR1C3
		GABRB3			SLC6A3							BCHE	MECP2			ALB	CYP2D6			AKR1C2
		DHFR			HTR2A							SLC6A2	PTP4A3			ALOX5	CEL			MAOB
		NOS2			KAT2B							TAAR1	CSNK1G1			ATF3	CTRB1			CHAT
		HMOX1			KCNK2							CDK5R1	RPS6KA1			AVP	FGFR1			CES2
		OPRM1			BRD9							HTR2A	CSNK1A1			BDNF	EPHX1			HNF4A
		PGR										CDK9	GCK			CASP9	EPHX2			KCNK9
		HDAC1										HTT	MAPK1			CCL2	JAK2			NCEH1
		GSTP1										CTRB1	PDE1B			CCNA2	CCND1			NOX1
		CNR1										TNKS2	TRPV1			CCND1	CDK4			ATIC
		AURKA										TNKS	CD38			CDH1	CDK2			MPL
		SLC6A2										EGFR	HDAC2			CDK4	GRIN2B			CES1
		CYP19A1										HTR6	HDAC1			CHAT	CCNE1			SRD5A1
		PIN1										PIK3CD	LRRK2			CHRNA10	CCNE2			GSK3B
		GABRG2										XPO1	BRD4			CHRNA3				DRD4
		EPHX1										PRSS1	PTPN1			CHRNA6				P2RX7
		NAAA										ABCC1	HDAC3			CHRNB4				MTNR1A
		IDO1										P2RX7	PRKCB			COL1A1				MTNR1B
		GABRA2										PIM3	MDM2			COL3A1				HSD11B1
		PRSS1										KCNJ5	PKN2			CORT				CDC25A
		CTSS										MAOB	CDC42			CREB1				TSPO
		SCN10A										GRM4	PRKCG			CTNNB1				ADH1A
		CDC25A										CDK5	TGM2			CXCL8				ADH1B
		HSD17B3										KCNJ3	GRM4			CYP19A1				ADH1C
		CDC25B										CCNT1	CTSS			CYP2A13				PDE7A
		CDK7										PIK3R1	PTPN13			CYP2A3				PSEN2
		PDE7A										AKR1C3	PLK1			CYP2B1				GRM5
		ALOX15											HMOX1			CYP2E1				PSENEN
		PREP											JAK1			DDIT4				NCSTN
		ALOX12											HSD17B3			DLG4				APH1A
		CA7											SIRT2			DUSP6				PSEN1
		CYP11B2											SIRT1			DVL2				APH1B
		UTS2R											PRKCQ			FAS				NOS2
		JAK1											PRKACA			FN1				ALDH1A1
		JAK2											PLA2G10			FOSB				ALDH3A1
		MAOB											TAAR1			FSHB				APAF1
		ABCC9											CA4			GAD1				APEX1
		KCNJ11											EPHX2			GPT				NAT1
		HCAR2											ICAM1			GSK3B				ATG4B
		MAPK8											SELE			GSR				CASP2
		MAPK10											S1PR1			HAND1				CASP3
		SRD5A1											EPHB3			HDAC1				DNMT3A
		CTSH											FYN			HSD3B1				DNMT3L
		CTSF											JAK3			IGF1R				DNMT1
		CTSV											CA7			IL10				DBH
		PTPN1											PRKCI			INS1				FGB
		MME											CTSK			JUN				FTO
		HTR1D											CA6			JUNB				GAPDH
		HTR1E											PRKCZ			LEP				GSR
		MAP2K1											CA14			LHB				HKDC1
		ADORA1											MALT1			MAPK8				KCNN4
		KCNJ5											CA13			MMP1				KMT5A
		KCNJ6											CA5B			MMP13				MALT1
		TMIGD3											ALDH2			MMP7				MCL1
		GRM2											MMP13			MMP9				MITF
		FNTA											PLA2G2A			NANOG				CDC25B
		ADORA2B											NOS1			NFKBIA				CDC25C
		GABRA3											ALDH1A1			NGF				NSD2
		GABRA1											FBP1			NLRP3				PGAM1
		GABRA6											MPO			NPY				PHLPP2
		GABRA5											IRAK4			NR3C1				PTPN1
		CCNH											SHH			NR5A1				PTPRC
		KCNJ3											GABRA3			PCNA				PTPRF
		FNTB											GABRG2			PLAT				SAE1
		CYP17A1											GABRA1			PLAU				UBA2
													GABRA5			PLAUR				SENP6
													PRKD1			PNMT				SENP7
																PPARGC1A				SENP8
																RIC-3				SMARCA2
																SERPINF1				SOAT1
																SGK1				TDO2
																SLC17A6				TERT
																SMAD2				TLR9
																SNAI1				TDP2
																SOD2				ACHE
																SOX9				HTR2A
																SREBF1				KAT2B
																STAT5				KCNK2
																TJP1				BRD9
																TNF				BRD1
																UBE3A				BRPF1
																UGT1A4				CLTC
																UGT1A9				HEXA
																VCAM1				HEXB
																WNT4				LPAR2
																ZFP36				S100A4
																NUDT1				TAF1
																CHRNA2				TYMS
																CHRNA1				BCL2
																CHRNB3				CHRM2
																CHRNB1				CHRM1
																CHRND				MPO
																CHRNG				HSD17B3
																CHRM4				CYP1A1
																CHRM5				AHR
																CYP11B1				CYP1A2
																CYP11B2				CYP1A
																FKBP1A				ABCG2
																GPBAR1				HK1
																KCNN4				IFNAR1
																MARK4				KCNJ11
																NPEPPS				PRKDC
																HRH3				RAD52
																FDFT1				XRCC5
																CHRM2				XRCC6
																SIGMAR1				CYP2A6
																SLC18A2				UGT1A4
																EPHX2				NUDT1
																SLC6A4				CHRNA3
																PTAFR				CHRNA4
																CYP2C19				CHRNA6
																OPRL1				CHRNA7
																				CHRNA1
																				CHRNB2
																				CHRNB3
																				CHRNB4
																				CHRNB1
																				CHRND
																				CHRNG
																				CYP11B1
																				CYP11B2
																				CYP17A1
																				GPBAR1
																				MARK4
																				SLC8A1
																				PARP4
																				NPEPPS
																				TBXAS1
																				CHRNA2
																				ITGA2B
																				MGLL
																				ACE
																				MC1R
																				MC5R
																				PARP10
																				PTAFR
																				MC3R
																				NQO1
																				ADH4
																				SLC6A2
																				ITGB3
																				SLC6A4
																				ANPEP
																				CASP9
																				DRD1
																				DRD5
																				HRH1
																				MAP3K11
																				MAP3K9
																				SIRT5
																				MAOA
																				HTR1E
																				HTR7
																				BRS3
																				CDK5R1
																				CLK1
																				CLK3
																				CYP2D6
																				DYRK1A
																				DYRK1B
																				DYRK2
																				HASPIN
																				MAPKAPK2
																				NISCH
																				SLC18A2
																				HTR2C
																				HTR6
																				HTR5A
																				HTR1D
																				MAP2K7
																				HTR1B
																				JAK3
																				JAK2
																				ADRA1D
																				ADRA1A
																				ADRA1B
																				MAP2K1
																				MAPK1
																				BACE1
																				PDE10A
																				TAAR1
																				GLI1
																				GLI2
																				ESR2
																				CTSV
																				CHIA
																				COPS5
																				CXCR4
																				EIF2AK2
																				GABRA1
																				GABRA2
																				GABRA3
																				GABRA4
																				GABRA5
																				GABRA6
																				GABRB3
																				GABRG2
																				CHUK
																				KIF11
																				MAP3K10
																				PARP14
																				CBFB
																				PTK6
																				RNASEH1
																				TOP2A
																				UTS2R
																				VDR
																				ADRA2C
																				CCR5
																				CCR8
																				DYRK4
																				CSNK1D
																				DYRK3
																				CLK2
																				CLK4
																				CCR1
																				ADRA2A
																				ADRA2B
																				BCHE
																				CDK9
																				HTT
																				CTRB1
																				TNKS2
																				TNKS
																				PIK3CD
																				XPO1
																				PRSS1
																				ABCC1
																				PIM3
																				KCNJ5
																				GRM4
																				CDK5
																				KCNJ3
																				CCNT1
																				PIK3R1
																				CCNA2
																				GSTO1
																				CSNK1E
																				KIF20A
																				MET
																				ACVRL1
																				CAMK2D
																				CDC7
																				PTP4A3
																				CSNK1G1
																				RPS6KA1
																				CSNK1A1
																				GCK
																				PDE1B
																				TRPV1
																				CD38
																				HDAC2
																				HDAC1
																				LRRK2
																				BRD4
																				HDAC3
																				PRKCB
																				MDM2
																				PKN2
																				CDC42
																				PRKCG
																				TGM2
																				CTSS
																				PLK1
																				HMOX1
																				JAK1
																				SIRT2
																				SIRT1
																				PRKCQ
																				PRKACA
																				PLA2G10
																				ICAM1
																				SELE
																				S1PR1
																				EPHB3
																				CA7
																				PRKCI
																				CTSK
																				PRKCZ
																				CA14
																				CA13
																				ALDH2
																				MMP13
																				PLA2G2A
																				NOS1
																				FBP1
																				IRAK4
																				SHH
																				PRKD1
																				CHRNA5
																				CYP2B6
																				GBA
																				NPY5R
																				SCGB1A1
																				CYP2F2
																				ACTA1
																				ACTB
																				EPHX1
																				GCLC
																				GPX1
																				GPX7
																				LGALS1
																				NFE2L2
																				P4HB
																				PDIA3
																				S100A8
																				SAA3
																				SCGB3A2
																				SERPINA1
																				TIMP1
																				TPM1
																				UCHL1
																				MAPK3
																				BAX
																				CAT
																				FGF2
																				CYP11A1
																				PTGS2
																				VEGFA
																				FOS
																				STAR
																				STAT3
																				XIAP
																				AKT1
																				CDKN1A
																				COL2A1
																				IL1B
																				PENK
																				RB1
																				TP53
																				ACAN
																				BIRC5
																				CHRNA9
																				CRH
																				EGR1
																				FASLG
																				FASN
																				MMP2
																				MMP3
																				PDGFB
																				POU5F1
																				TGFB1
																				TH
																				ABTB3
																				ACACA
																				ACTA2
																				ADRB1
																				ADRB2
																				ATF3
																				AVP
																				BDNF
																				CCL2
																				CCND1
																				CDH1
																				CDK4
																				CHRNA10
																				COL1A1
																				COL3A1
																				CORT
																				CREB1
																				CTNNB1
																				CXCL8
																				CYP2A13
																				CYP2A3
																				CYP2B1
																				CYP2E1
																				DDIT4
																				DLG4
																				DUSP6
																				DVL2
																				FAS
																				FN1
																				FOSB
																				FSHB
																				GAD1
																				GPT
																				HAND1
																				HSD3B1
																				IGF1R
																				IL10
																				INS1
																				JUN
																				JUNB
																				LEP
																				LHB
																				MAPK8
																				MMP1
																				MMP7
																				MMP9
																				NANOG
																				NFKBIA
																				NGF
																				NLRP3
																				NPY
																				NR3C1
																				NR5A1
																				PCNA
																				PLAT
																				PLAU
																				PLAUR
																				PNMT
																				PPARGC1A
																				RIC-3
																				SERPINF1
																				SGK1
																				SLC17A6
																				SMAD2
																				SNAI1
																				SOD2
																				SOX9
																				SREBF1
																				STAT5
																				TJP1
																				TNF
																				UBE3A
																				UGT1A9
																				VCAM1
																				WNT4
																				ZFP36
																				CHRM4
																				CHRM5
																				FKBP1A
																				HRH3
																				FDFT1
																				SIGMAR1
																				CYP2C19
																				OPRL1
																				CHEK1
																				DDX3X
																				IKBKB
																				IMPDH2
																				KDM4C
																				MAP2
																				IKBKG
																				NFATC1
																				HTR3A
																				GRIN1
																				GRIN2A
																				BCL2A1
																				CEL
																				FGFR1
																				CDK2
																				GRIN2B
																				CCNE1
																				CCNE2
																				PARP2
																				HTR2B
																				HRH2
																				AOC1
																				AOC3
																				KDM1A
																				RPL24
																				BCS1L
																				IL6
																				MOXD1
																				NR1I3
																				RDH11
																				ACP3

## Sheet: Skin Damage
Skin Damage Summary
FBN1
TP53
TYR
COL7A1
DSP
DDB2
ATM
MC1R
XPC
XPA
OCA2
RAG1
PKP1
ERCC2
ADAM17
EGFR
PDGFRB
TGM5
LMNA
KRT14
BRCA1
BRAF
ABCA12
NF1
FLG
RAG2
HRAS
TNF
IL6
SLC45A2
DDB1
TP63
CHEK2
NBN
ELN
ATR
PTEN
CDKN2A
CDSN
PLEC
NRAS
COL1A1
BRCA2
MDC1
IFNG
TYRP1
KRT5
TGM1
ITGB4
ERCC3
PIK3CA
KRAS
ERCC4
TGFB1
KRT10
IL10
KRT1
ZMPSTE24
ERCC5
PARP1
COL17A1
MLH1
GADD45A
KIT
DSG1
ATP6V0A2
TERT
CDKN1A
KITLG
CHEK1
HLA-DRB1
FGFR3
WRN
MDM2
FBLN5
HCCS
MSH2
FERMT1
AKT1
POLH
LAMB3
PCNA
HERC2
CDK4
FLG2
KRT17
PTCH1
IAH1
RAD51
CTNNB1
CTLA4
ERCC6
GJA1
LAMC2
FGFR2
CSTA
MITF
COL3A1
STAT3
GJB2
COL1A2
H19
PALB2
MSH6
IL1B
BLM
CAT
PNPLA1
FANCD2
LORICRIN
KRT2
MAP2K1
CCND1
PRKDC
MMP1
MYC
BCL2
DST
XRCC1
TGFBR2
TUBB
SPINK5
MALAT1
COL5A1
FAS
SMAD3
CBS
ERCC1
MRE11
MIR21
NDUFB11
FLNA
GJB6
CAST
SOD1
MTOR
RECQL4
DSC3
TP53BP1
TSC2
NEAT1
TREX1
ERCC8
RPA1
H2AX
BRIP1
FASLG
DDIT3
CCDST
FH
RAF1
ATRIP
SMAD4
PTPN11
KRT16
SERPINB8
MAPRE2
ABL1
FLCN
CDH1
GGCX
SHH
HLA-B
ERBB2
PMS2
CERS3
NOD2
MUTYH
RB1
PLOD1
PYCR1
IL1A
RAD50
ABCC6
CASP3
COX7B
ENG
ALOX12B
CDKN1B
TWIST2
NLRP3
FANCA
JUP
IKBKG
GADD45B
ELANE
NOTCH1
ALDH18A1
MAPK1
ALOXE3
LOX
SOX10
NFKBIA
GNAQ
SOX2
CREBBP
GADD45G
GTF2H5
POMC
POLD1
BDNF-AS
CXCL8
TLR4
APOE
TUG1
IL4
CCL2
ALB
GFAP
MEG3
EGF
IGF1
SOD2-OT1
ICAM1
MMP9
CRP
IL17A
IL2
MMP2
INS
BDNF
PTGS2
LAMA3
TGFB2
HMOX1
IL18
VWF
S100B
PORCN
BMP4
NTRK1
TNFRSF1A
NGF
NFE2L2
CHD7
FGFR1
PSORS1C1
CCN2
CERNA3
TGFBR1
MPO
F2
TSC1
BCOR
KDR
PPARG
ATP7A
ZNF469
SLC17A5
GNA11
LCN2
PRKAR1A
COL5A2
RASA1
MET
GNAS
HR
SDHB
CDH3
SHOC2
MAP2K2
SOS1
APC
VHL
ABCB6
IVL
NOTCH3
GJB3
RET
SDHD
ALK
GLA
MEN1
CARD14
LRRC56
RARB
MVK
B4GALT7
FOXP3
ITGA6
IL36RN
COL2A1
GJB4
GBA1
ACTB
DDI2
RSPO1
DDIT1
DRAM2
TUFT1
DDIT4L
TST2
IRF4
PANDAR
DDIT4
TST1
TPCN2
PGM2L1
DDIAS
DDI1
DRAM1
SLC24A4
SLC24A5
SEBOX
GADD45GIP1
PSS3
PDRG1
ASIP
NORAD
PI3
MAGEE1
FLJ40906
GADD45
TMEM77
WHSF
IFPS
EDSFS
TACE
XPCC
STFA
REDD2
MATP
PLACK
LSIRF
NFBD1
TUBB5
HTSS1
CAS2
GRP17
REDD1
WHIKERS
TPC2
NEDHFS
NOXIN
SHEP3
GADD153
MGF
WSS
NCKX4
P
SHEP1
TGX
NCKX5
MFS1
SHEP2
OG9
DSC4
EB2
PI8
MYD118
PRG6
PDRG
AGTIL
LINC00657
MCOPS7
LSDMCA3
DAMAGE
LSDMCA2
CORD21
PSS6
NISBD1
STF1
AIM1
SHEP8
KIAA0170
M40
HYPT2
GP75
RTP801
SHEP10
C11orf82
CMM8
CHOP10
SF
ARCL2A
SHEP6
PED
MRT38
PSS2
SHEP4
WMS2
CMM5
RP1
CAP2
CRIF1
C20orf126
SHEP9
LSDMCA1
MC1DN30
KIAA1587
AREI
SHEP5
IMD131
CDCBM6
PSS1
SHEP11
OCA1A
SCF
AI2A5
D15S12
OCA6
SSKS
CSCSC2
PSS5
PSS4
OCA4
CSCSC1
ATN
SHEP7
BOCA
GPHYSD2
FPHH
EYCL3
ACMICD
DCUA
HCL3
ECTOL1
DFNA69
MFLS
WS2F
NINJ2
FXR1
NUP54
SGMS2
MYORIBF
DYT37
SMS2
AU
CMYO9A
CDL
MUHH1
CMYO9B
CAMTA1
ECE1
RNF220
BSND
NFASC
IBA57
NFU1
BOLA3
SFTPB
CIAO1
SLC19A3
CACNA1D
DBR1
SAMD7
LETM1
XRCC4
GEMIN5
PRDM13
PMPCB
TPK1
SFTPC
RRM2B
ISCA1
SNAPC4
ACTA2
DRD4
FADD
MYO1H
ITM2B
OTX2
ISCA2
VIPAS39
CHRNA3
VPS33B
ABCA3
GCSH
TBX2
FDXR
SLC25A19
TUBB6
CSF2RB
CSF2RA
KIAA0833
HLD23
KIAA0756
C1orf69
HIRIP
MMDS2
SFTB3
WDR39
THMD2
CACNL1A2
XGIP
MDCD
CONDMIM
SSMED
NEDCAM
CDIDHH
MPPB
THMD5
SFTP2
P53R2
HBLD2
SNAP190
ACTSA
IMD90
CCHS2
BRI
MCOPS5
MMDS4
VIPAR
LNCR2
KDIDAR
ABC3
MMDS7
VETD
ADXR
DNC
FPVEPD
SMDP5
SMDP4
CECBA
NEDCPMD
MMDS3
MMDS1
SMDP1
MMDS10
BBGD
CCHL1A2
PCH17
SMDP2
PEOA5
HISCA
NEDRSO
AAT6
ABRI
CPHD6
SPE39
PAOD2
PFIC12
SMDP3
ANOA
MUP1
SPG74
SPG93
SANDD
MTDPS8A
MMDS5
MYMY5
FBD
C14orf133
BAIPRCK
MMDS9B
MCPHA
PASNA
MTDPS8B
SMDYS
RDGCA
THMD3
RCDFRD
THMD4

## Sheet: Cross-target
Cross-target
EGFR
ALB
SMAD3
DRD4
CASP3
MITF
TERT
BCL2
MPO
PRKDC
CHRNA3
MC1R
MAP2K1
MAPK1
MET
MDM2
HMOX1
ICAM1
SHH
ACTB
NFE2L2
CAT
PTGS2
STAT3
AKT1
CDKN1A
COL2A1
IL1B
RB1
TP53
FASLG
MMP2
TGFB1
ACTA2
BDNF
CCL2
CCND1
CDH1
CDK4
COL1A1
COL3A1
CTNNB1
CXCL8
DDIT4
FAS
IL10
MMP1
MMP9
NFKBIA
NGF
NLRP3
PCNA
TNF
CHEK1
IKBKG
FGFR1
IL6
